# Supplementary material for: Scale-Agnostic Models Based on Dimensionless Quality by Design as Pharmaceutical Development Accelerator
Source: Pharmaceuticals (Basel). 2025 Jul 11;18(7):1033. doi: 10.3390/ph18071033 (PMC12301016; doi:10.3390/ph18071033)
Supplement: Supplementary file 1 [file pharmaceuticals-18-01033-s001.zip]

Archive with 1 entries (1 files):
- pharmaceuticals-3703197-supplementary.pdf
